# Supplementary material for: Insight into Microevolution of Yersinia pestis by Clustered Regularly Interspaced Short Palindromic Repeats
Source: PLoS One. 2008 Jul 9;3(7):e2652. doi: 10.1371/journal.pone.0002652 (PMC2440536; doi:10.1371/journal.pone.0002652)
Supplement: Table S2 — Spacers dictionary (0.05 MB XLS) [file pone.0002652.s005.xls]

## Sheet: TableS2-spacers dictionary
Table S2 Spacers dictionary
YPa
old ID	new ID	sequence**	length	GC% content	position *$	corresponding genes	gene products
a	a1	TCAGGGGACTGGCGAACAATGTCTTTCATGAT	32	0.469
b	a2	GAAAAGGTAAGATGGGCAAGCTTCTAGTAGTT	32	0.406
c	a3	ATTATCTGAATGGCATTTTCTTTGGCGCAGAT	32	0.375
d	a4	TCGCCATTCCGTGAACCTGAGCGCGTTCGCGA	32	0.625
e	a5	ATATTCTCGAGCGATAGCAATAGCCATTCCAC	32	0.438
f	a6	TCGGTCAAACAAATTTAGGCGACGATTTAACA	32	0.375
g	a7	AAAAAGAATTTGGGATTAAAGTTACCCATCAG	32	0.313	2374731-2374762s	YPO2102	putative phage protein
h	a8	TCAATGCCTGAATCTCTGGCGTGATAGCTGCGG	33	0.545	2380611..2380643r	YPO2109	putative phage protein
i	a9	GATGAGTAATGCCTTCAGCGCATTTCTCTTCA	32	0.438	2377720..2377751r	YPO2103	putative phage protein
j	a10	ACATCACTAGCGGTATCGAACAATTGAGCGAG	32	0.469	2885275..2885306r	YPO2569	phosphotransferase enzyme II, A component
k	a11	TCAGTCCCGTTATGGTGCTGGTGTTGCCCGTAAG	34	0.559	2379357..2379389s	YPO2108	putative phage protein
l	a12	CGGTCATCCCGAGTATGATGTCGATACGTTAG	32	0.5	4173545..4173576rs	YPO3727	homoserine O-succinyltransferase
m	a13	TTATCCGTGACCGACTCAAATACACGCTGGAACG	34	0.5	2380022..2380055s	YPO2108	hypothetical phage protein
n	a14	TCACCAATGAGGGCGACCATGCCGAGGACTTG	32	0.594	2370232..2370263rs	Between YPO2094 and YPO2095
o	a15	ACGTCATCCTGAAGGCTAGGCAGCTCGGCTTC	32	0.594	2375250..2375281s	YPO2103	putative phage terminase (pseudogene)
p	a16	TCGCTTTGTATTTCTACCATAACTATCAGCAA	32	0.344	4172325..4172356rs	YPO3726	malate synthase A
q	a17	TTGTTGCTAGTTGCATGTTTTTTCCAGCTATT	32	0.344	2382201..2382232r	YPO2110	putative phage protein
r	a18	AGTACACCAAGTAGGCCGGTTAGCACCACCAT	32	0.531	2857781..2857812	YPO2544	NADH dehydrogenase I chain M
s	a19	CAGGAATGTTGGCCGCGATTGTTGCAGCTTGG	32	0.563	2379140..2379171s	YPO2106	putative phage protein (pseudogene)
t	a20	AGAGGGTATACGTATTTCCCAAACCATAATGG	32	0.406	3286069..3286100	YPO2943	outer membrane usher protein (pseudogene)
u	a21	AGCAATAAATCCCAAGGGGACAGCATGCTATT	32	0.438	2380514..2380545s	Between YPO2108 andYPO2109	hypothetical phage protein
v	a22	GAAATTGTGGGTGTAGATGTTGCAGACGCCTC	32	0.5	2381664..2381695s	YPO2110	putative phage protein
w	a23	TCTGACGTTGCCTGTGTTGCCGCTCTCGTATT	32	0.531	2386503..2386534r	YPO2119	putative phage tail protein
x	a24	CATTCTTAACGCCCCGCTCTGTTAGTGACAAA	32	0.469	2389749..2389780r	Between YPO2119 and YPO2120
y	a25	TTGTAAGCCTTGGAACTCTGGACGCATTTTTC	32	0.438	684191..684222r	YPO0623	putative aminotransferase
z	a26	AGATCGTGATGATAAACACACTTCCAACACAT	32	0.375	684043..684074rs	Between YPO0622 and YPO0623
27	a27	TTTTGGATAACTCAGTTTGTTACCGTTGGCGG	32	0.438	2380438..2380469rs	Between YPO2108 and YPO2109
28	a28	CTAGAGAATAGCTTTAAATTGCTTATCGTATA	32	0.281	4174435..4174466s	Between YPO3727 and 5SrRNA
29	a29	ACGGAGAATCAATTCCTACGTTTACTCTCTAAC	33	0.394	4174095..4174127rs	YPO3727	homoserine O-succinyltransferase
30	a30	GGGTTGTCATGCCAATGGCATTGCCCGGTAGC	32	0.594	16966..16997s	23S_rRNA
31	a31	CAAATTAGGTGCGTGGGTTCAAAGACGGAACT	32	0.469	3992388..3992419r	Between YPO3581 and YPO3582
32	a32	CTCGGCATTGGTTTGTGCCTCTGACACTATCG	32	0.531	4133271..4133302rs	YPO3698	trehalose operon repressor
33	a33	TACATCCTCAATATATCCGTTTATACGTTTAG	32	0.313	4174278..4174309	Between YPO3727 and 5SrRNA
34	a34	GATCAGGCTGCATCTACCTCTGTTCTTGGCAT	32	0.5	2378983..2379014s	YPO2106	putative phage protein (pseudogene)
35	a35	CCATTGGTCACAAGATTCCATACCTTCAGGGG	32	0.5	2380061..2380092s	YPO2108	putative phage protein
36	a36	ATACTGGCGCGAGTACCTTCGTCCATTTCATCG	33	0.515	2380170..2380202r	YPO2108	putative phage protein
37	a37	TCGTCAATGAATTGCGGGACGTTCCGGCGGT	31	0.581
	a37'	TCGTCAATGAATTGCGGGACGTTCCGGCGGTT	32	0.563
	a37''	TCGTCAATGAATTGCGGGACGTTCCGGCG	29	0.59
38	a38	GTGCAGCTTTAAACGTGTTGAGGTTGCGCTGA	32	0.5	2385102..2385133r	YPO2116	putative phage protein
39	a39	CGTATGGAGCGCCACCATGGTGATAACAATCC	32	0.531	2383215..2383246r	YPO2112	conserved hypothetical phage protein
40	a40	TGCCAACCCTGATATGGTTGTAACTGCCAATA	32	0.438	2381747..2381778s	YPO2110	putative phage protein
41	a41	GTGATTTGCGGGATTTCAATCCAACTTGCGA	31	0.452	2385008..2385038r	YPO2116	putative phage protein
42	a42	CTGACCGTTTTGCTGTAGGTGGCGGTGTAGGG	32	0.594	2384963..2384994s	YPO2116	putative phage protein
43	a43	TCGGCGGTTATGCGGATCATCCCGCTTGGGGCG	33	0.667	2384168..2384200r	YPO2114	putative phage protein
44	a44	TTGAGTAGCGATTTTCTTTGGCTTTAGGCACA	32	0.406	2385234..2385265r	YPO2116	putative phage protein
46	a46	CATATTAATGGCTAATAACGACATTACATTTA	32	0.25	2377908..2377939s	between YPO2103 and YPO2106
47	a47	TCGTTCGTTAATGAATTCAGACCTCACATTGA	32	0.375	2374022..2374053s	YPO2101	hypothetical phage protein
48	a48	CCGAGAGTTTGGCTGGAACAGCTTTTTAGTGA	32	0.469	1868371..1868402rs	YPO1642(cscR)	sucrose operon repressor LacI-family
49	a49	AAATATGCTGGTCAGGATAAAGTGAACCCAGG	32	0.438	1867255..1867286s	YPO1641(icdA)	isocitrate dehydrogenase [NADP]
50	a50	AGTAGCGGTTTTCGCGCCATCTGCCGTGGTGT	32	0.594	2385584..2385615r	YPO2116	putative phage protein
51	a51	TTGGCGGCGTTATCCAAATGCTATCACCGCAG	32	0.5	2396728..2396759s	YPO2129	putative phage tail assembly protein
52	a52	TGAGTCTGCAACACGTTGAATAAATTCCTGAC	32	0.406	2379110..2379141r	YPO2106	putative phage protein
54	a54	CCGAACAGATTACGGAGTTTATCTGCACCTGG	32	0.5	19202..19233rs	YPO0012(mobB)	probable molybdopterin-guanine dinucleotide biosynthesis protein B near IS285
55	a55	TCACCGTGAGGCATTCAAGGAGAATCCAAATG	32	0.469	2393966..2393997s	between YPO2125 and YPO2126	putative phage regulatory protein
56	a56	GGTTTACGCCGCTGCAATGGCTCAACCGTTCC	32	0.594	2379675..2379706S	YPO2108	hypothetical phage protein
57	a57	AAGTTACCGGCAAGAAAATTGGTGCTGGTGAA	32	0.438	2381539..2381570s	YPO2110	putative phage protein
58	a58	ATTCGCTATATGTAGTTCCCGCTGGAACTTGT	32	0.438	2380209..2380240r	YPO2108	putative phage protein
59	a59	GAAAGCACCGACAATTGCTTCGATAGCTTTCGG	33	0.485	2385895..2385927r	YPO2117	putative phage protein
60	a60	TGAAATAGCCAAAGAATTCCGCAAATGGGTGC	32	0.438	2369639..2369670s	YPO2093	putative phage protein
61	a61	GTCCCCTTTTTGCAAATCTGCAAATTAAAGT	31	0.355
62	a62	CGTGATTGGCCACTTGGCTGAGAATGATGTCA	32	0.5
63	a63	TAAAATGGTTAAACGATACGATGATTGTGGAA	32	0.313
64	a64	TTATCGGGGTCGGTTGCATCACTAATGACATT	32	0.438
65	a65	TGTAAGGAGTGGCTGTGTTAACTGATAAACAG	32	0.406	2375088..2375119s	between YPO2102 and YPO2103
66	a66	TTTCGTCGTGACCCCACGGTGACTATCGTCGA	32	0.563	2378158..2378189s	YPO2106	putative phage protein
67	a67	GCCGTGAGATGTGTGATCGTGAAGTGGTTTAT	32	0.469	2377800..2377831r	YPO2103	putative phage protein(YPO2103 was interruptted by IS285)
68	a68	CGGTAAAAACAGCAACGCAGGCAACTGGCGAT	32	0.531	2378954..2378985s	YPO2106	putative phage protein
	a68'	CGGTAAAAACAGCAACGCAGGCAACTGGCGATG	33	0.545
69	a69	TTGGGCTGAGGTCATCGTTGATCGCTTGAGTG	32	0.531	2381220..2381251r	YPO2109	putative phage protein
70	a70	GTCCATTGCCTTAATCAGTAACGGCTCTGTTT	32	0.438	2382678..2382709r	YPO2111	putative phage protein
2j	a71	TCCAATACTGACCGTTTTGCTGTAGGTGGCGG	32	0.531	2384956..2384987s	YPO2116	putative phage protein
2u	a72	GAACGCAAGACCTTGGCGACCGCTGATGTGGAG	33	0.606	2360356..2360388s	YPO2080	conserved hypothetical protein Similar to Escherichia coli protein YcgL
3c	a73	AAGAACAGAGGTAGATGCAGCCTGATCGCCAG	32	0.531	2378978..2379009r	YPO2106	putative phage protein
3d	a74	GCTCTGCCAAGCTGCAACAATCGCGGCCAACA	32	0.594	2379146..2379177r	YPO2106	putative phage protein
3e	a75	CTGGCGCGAGTACCTTCGTCCATTTCATCAAT	32	0.5	2380168..2380199r	YPO2108	putative phage protein
3j	a76	TGATCGCCAGTTGCCTGCGTTGCTGTTTTTACG	33	0.515	2378955..2378987r	YPO2106	putative phage protein
3n	a77	TTCCAGCGTGTATTTGAGTCGGTCACGGATAA	32	0.469	2380022..2380053r	YPO2108	putative phage protein
	a78	GCCGTACGACATCGTGCCGATATCGGTCAGTT	32	0.563	3286274..3286305	YPO2943	outer membrane usher protein (pseudogene)
	a79	GAGAACCTTTCACGGTATCGGCATATGGCCTG	32	0.531
	a80	CTGATTCTGCTGGAAATACTTTGATTTATGAA	32	0.313	2401838..2401869s	YPO2133	hypothetical phage protein
	a81	TTGGAACGGTTGAGCCATTGCAGCGGCGTAAA	32	0.531	2379677..2379708r	YPO2108	putative phage protein
	a82	CATTTCTGTTGTCGCTCAATGGAAACATTAAT	32	0.344	2380105..2380136s	YPO2108	putative phage protein
YPb
a2	b1	TCTGTACGCATACCGCCATCTTGCATCAGTCT	32	0.5	2380297..2380328r	YPO2108
b2	b2	AGCAAAAATCTTAATTACATCTGATGATTTCGG	34	0.294
c2	b3	TTTACGGCACGGCGAAAGATTCGGTTCTTGTC	32	0.5
	b4	TTCTGGATAGGACAAATAGGATGATTGTATCAG	33	0.364
d2	b4'	TTCTGGATAGGACAAATAGGATGATTGTATCAGG	34	0.382
e2	b5	AACGAACCCACGTAGAATTGCCATCACCGCCGG	33	0.576	2382983..2383015r	YPO2111	putative phage protein
f2	b6	TGGAGTGGCGAGTTAGAGAGTAAACGTAGGAA	32	0.469	4174084..4174115	YPO3727 (metA)
g2	b7	TAACGAGAAAGTCTTAATCTTTAATTCATCAG	32	0.281	2357561..2357592r	betweenYPO2075 (rnd) and YPO2076 (minE)
h2	b8	TTAACGTAGCCAGGGCGTGTGGAACATGCCTAGT	34	0.529	2374566..2374599s	YPO2101	hypothetical phage protein
j2	b9	TGTTCTGAGAACGCTGCATGTCATTGCCTGGGG	33	0.545
k2	b10	AGTGACTAACACGTCACAAATGTCGCCGTTCT	32	0.469
l2	b11	CGGACGCGGTGAAAACTATCCTGCAACGATTC	32	0.531	2380755..2380786s	YPO2109	hypothetical phage protein
m2	b12	TATGAGTGACAGCCGTTTTCACCACCGCCGTG	32	0.563	2379888..2379919r	YPO2108	hypothetical phage protein
n2	b13	ACATCTGGCCCACGACAAACATCGCGAACCGT	32	0.563	2377978..2378009r	YPO2106	putative phage protein (pseudogene)
14	b14	CTGAGTAAAGAAGAATTGCAGGAAATGATAGT	32	0.344
15	b15	ACTTTAATCAATCCATCGCGCATAGTCTGACC	32	0.438
16	b16	GTGCAGCTCCGCGCCGTTGCTCAACACAATAG	32	0.594
17	b17	TATTGATGTAAGTGCGGCACCGGATATCGAGT	32	0.469	2403013..2403044s	YPO2134	putative phage tail fiber assembly protein
18	b18	TGGACGTTATCGAAGCTAAAGAATTTGCTGGC	32	0.438
19	b19	TAGCAATGTTCAAACAGGGTTTAATGCCTTTC	32	0.375
20	b20	ACTGAAACCTGCAATAAATAACTCTTCGAGTT	32	0.344
21	b21	TTTTCGGCCCGACATTACGCCAGACGCGACA	31	0.581	2378503..2378533r	YPO2106	putative phage protein (pseudogene)
22	b22	TGGGACGCTTTACAGTCTGCACGTCTCTGAGT	32	0.531	2375515..2375546s	YPO2103	putative phage terminase (pseudogene)
23	b23	GCCACCTACAGCAAAACGGTCAGTATTGGATG	32	0.5	2384954..2384985r	YPO2116	putative phage protein
24	b24	TACGGTTGCCGTCAAGGTTTCAGTGGCAGCCA	32	0.563	2385431..2385462r	YPO2116	putative phage protein
25	b25	GGAATGACTCAAGCGGGATATCAACTTCAACA	32	0.438	2383420..2383451r	YPO2113	hypothetical phage protein
26	b26	GATAGCATGGACGTCAAGGCACCTGCTGGCTAT	33	0.545	2383932..2383964s	YPO2114	hypothetical phage protein
27	b27	CGCACGCAATACCGGATAAACCGGCTGACTGT	32	0.563	2385164..2385195r	YPO2116	putative phage protein
28	b28	TACCGGTGGGCGCTTTCGTGGCAACTGGCAGG	32	0.656	2383964..2383995s	YPO2114	hypothetical phage protein
29	b29	AATTTGCCTGTCTCCGTTGTTGGAGTGAAGAT	32	0.438	17874..17905r	IS285
41	b41	CGGTTAATATTTGCTGTGCCTGGTTTGATGAA	32	0.406	2765963..2765994rs	YPO2467	conserved hypothetical protein
42	b42	GACATTACATTTATCCGGCCTGAACATGGGGC	32	0.5	2377927..2377958s	YPO2106	putative phage protein (pseudogene)
43	b43	CAAGCAAGTCGATGTTGATAGTCCCCTCTGCG	32	0.531	2382107..2382138r	YPO2110	putative phage protein
326-44	b44	AAAGTGCTCAATGAGAGTGACGCAGAGCTATCGG	34	0.5	2379397..2379431s	YPO2108	hypothetical phage protein
352-45	b45	CAACAGCATTGGAAACTGCCGTTACCGCCACT	34	0.5	2384778..2384809r	YPO2116	putative phage protein
	b46	GGTCCCTTCAGTTTTTGAAATTTTACTTTCCT	32	0.344
	b47	AAAATCAGAGTCCCAGCCTGACAGGTGGCTAA	32	0.5	2379272..2379303s	YPO2106	putative phage protein
YPc
a3	c1	GTTATACCCCGCGCAGGGAGTGAAGCGTTGAC	32	0.594
b3	c2	TTAAGTTCTTTTTGTCAGCATCTTTAATAAAT	32	0.219
c3	c3	CTGAAATACAAATAAAATAAATCGTCGAACAT	32	0.25
	c3'	CTGAAATACAAATAAAATAAATCGTCGAACA	31	0.258
d3	c4	TTTCTGATAGCAGCAATACCTCATTGGGTAAGA	33	0.394	3996794..3996826s	YPO3588(pyrB)	aspartate carbamoyltransferase catalytic subunit
e3	c5	TTGGCAATCATGTTTGGCTGCGCTTGGTTAAAC	33	0.455	2378853..2378885r	YPO2106	putative phage protein (pseudogene)
6	c6	TGTCAGGCTGGGACTCTGATTTTTCAATTCGT	32	0.438	2379263..2379294r	YPO2106	putative phage protein (pseudogene)
7	c7	GAGGTGTTTAGCAGGGAAAATCTGGAGGTGCT	32	0.5	2385850..2385881s	YPO2117	hypothetical phage protein
8	c8	TAACGTCGTTTAATTCTAGCCAATCGCCATTT	32	0.375
9	c9	ACAGCCCAAAAGGCGGATTTTATTCGCGCAAA	32	0.469	2381243..2381274s	YPO2109	hypothetical phage protein
10	c10	TACATCGCATCAACAGCTTGCTTGTTCACTTG	32	0.438	2379514..2379545r	YPO2108	hypothetical phage protein
*r: proto-spacers in antisense strand; s: same orientation with corresponding genes.
All base number count from positive-sense strand
$ yellow shade: proto-spacer on prophage region; green shade: proto-spacer on other region of chromosome.
**gray shade: proto-spacers lay between two adjacent genes in the Y. pestis genome
